# Supplementary material for: Spatial ultrasound modulation by digitally controlling microbubble arrays
Source: Nat Commun. 2020 Sep 10;11:4537. doi: 10.1038/s41467-020-18347-2 (PMC7484750; doi:10.1038/s41467-020-18347-2)
Supplement: Supplementary file 6 — Source Data [file 41467_2020_18347_MOESM6_ESM.xlsx]

## Sheet: Figure 3g
Figure 3g. Bubble evolution as a function of the time for electrolysis.
	X-axis: Elyctrolysis time per pixel (ms)	0.6	0.8	1	1.2	1.4	1.6	1.8	2	2.2	2.4	2.6	2.8	3
	Left Y-axis: Bubble covered area (%)
	test 1	45.68	48.82	50.78	54.53	56.67	60.08	61.9	63.5	68.78	73.91	78.24	79.59	81.79
	test 2	43.06	41.9	46.89	48.12	54.33	58.09	58.84	61.73	63.89	67.95	64.56	63.06	65.28
	test 3	43.6	43.25	45.17	49.5	54.5	58.19	58.06	60.85	63.15	59.59	65.25	63.86	62.17
	test 4	45.01	49.6	51.02	56.08	55.62	58.91	61.51	62.7	66.91	71.86	70.85	75.77	75.12
	test 5	45.25	45.68	48.29	52.07	55.18	58.13	59.94	63.37	64.02	64.19	63.05	62.52	66.79
	average	44.52	45.85	48.43	52.06	55.26	58.68	60.05	62.43	65.35	67.5	68.39	68.96	70.23
	standard deviation	1.129	3.364	2.512	3.329	0.944	0.852	1.658	1.128	2.395	5.784	6.247	8.088	8.044
	Right Y-axis: Merging with adjacent pixel (%)
	test 6	0	0	0	0	0	0	0	1.54	3.59	5.64	12.82	28.72	28.72
	test 7	0	0	0	0	0	0	0	1.03	5.13	9.23	21.03	22.05	33.85
	test 8	0	0	0	0	0	0	0	0.51	3.08	7.69	14.87	25.13	34.36
	test 9	0	0	0	0	0	0	0	1.03	3.08	6.67	13.85	21.03	36.41
	test 10	0	0	0	0	0	0	0	1.54	4.1	8.71	18.46	27.7	30.26
	average	0	0	0	0	0	0	0	1.13	3.796	7.588	16.206	24.926	32.72
	standard deviation	0	0	0	0	0	0	0	0.43	0.857	1.467	3.433	3.376	3.148
